# Supplementary material for: Oocyte-derived microvilli control female fertility by optimizing ovarian follicle selection in mice
Source: Nat Commun. 2021 May 5;12:2523. doi: 10.1038/s41467-021-22829-2 (PMC8100162; doi:10.1038/s41467-021-22829-2)
Supplement: Supplementary file 10 — Source data [file 41467_2021_22829_MOESM10_ESM.xlsx]

## Sheet: Fig 2
Fig 2c	Relative mRNA levels of Rdx in different follicle components and tissues
	Ovary	Oo	GC	Intestine	Lung
	1.0124	741.79	0.4419	1.4827	2.2478
	1.0453	772.112	0.7615	1.4814	1.9419
	0.9449	679.612	0.6359	1.2923	1.7526
Fig 2d	Western blot showing that RDX and p-ERM are highly expressed in oocytes
anti-RADIXIN
							anti-p-ERM
anti-α-TUBULIN

## Sheet: Fig 3
Fig 3e	Fertility check showing a subfertility phenotype in the Oo-Rdx−/− females
Weeks after mating	0w	1w	2w	3w	4w	5w	6w	7w	8w	9w	10w	11w	12w	13w	14w	15w	16w	17w	18w	19w	20w	21w	22w	23w	24w	25w	26w	27w	28w	29w	30w	31w	32w	33w	34w	35w	36w	37w	38w	39w	40w
Oo-Rdx+/+	0	0	0	3.44444	3.44444	4	6.66667	7.55556	8.88889	8.88889	10.5556	13.6667	14.4444	14.8889	16.4444	17.5556	18.6667	19.8889	20.3333	20.3333	21.4444	23.7778	23.7778	23.7778	24.3333	24.7778	24.7778	25.5556	26.1111	26.1111	26.1111	26.5556	26.5556	26.5556	26.5556	27.2222	27.2222	27.2222	27.2222	27.7778	27.7778
Oo-Rdx-/-	0	0	0	0	0.625	0.625	1.375	1.375	2.625	3.5	3.75	4.75	6.125	6.125	6.125	6.875	8	8	8.5	9.375	9.75	9.75	9.75	9.875	9.875	9.875	9.875	9.875	9.875	9.875	9.875	9.875	9.875	9.875	9.875	9.875	9.875	9.875	9.875	9.875	9.875
Fig 3f	ovulated oocyte number
Oo-Rdx+/+	Oo-Rdx-/-
30	22
30	23
35	9
40	22
	16

## Sheet: Fig 4
Fig 4b	Follicle counting confirmed a fast follicle loss in Oo-Rdx-/- ovaries
total follicle number
	Oo-Rdx+/+	Oo-Rdx-/-		Oo-Rdx+/+	Oo-Rdx-/-		Oo-Rdx+/+	Oo-Rdx-/-		Oo-Rdx+/+	Oo-Rdx-/-
PD5	4043	4490	PD35	3535	1243	2M	2786	1015	8M	2023	520
	5055	5080		2840	1490		2859	1151		1068	431
	6625	6100		3028	2004		3048	1560		1200	239
					1327
					820
Fig 4d	Tracing the growth rate of oocytes in cultured ovarian pieces of Oo-Rdx+/+;mTmG and Oo-Rdx-/-;mTmG
	Oo-Rdx+/+	Oo-Rdx-/-		Oo-Rdx+/+	Oo-Rdx-/-		Oo-Rdx+/+	Oo-Rdx-/-
Day 0	0.877534	0.919729	Day3	1.40261	1.25423	Day7	1.68396	1.68816
	0.976312	0.951065		1.54925	0.956038		2.07323	1.27849
	1.21579	0.76915		1.29966	0.908056		1.37728	1.15518
	1.15517	0.984611		1.64473	1.58688		2.03455	1.72372
	1.23251	1.05364		1.18285	1.00853		1.54381	1.17053
	0.989216	0.795651		1.4142	0.739817		1.76726	0.957351
	0.802008	1.28777		1.27825	1.58338		2.04561	1.4698
	0.964946	0.957811		1.08588	0.869812		1.56585	0.958985
	0.956628	1.06854		1.32835	1.02605		1.78598	1.11502
	0.88846	0.957811		1.03863	0.869812		1.84435	0.958985
	0.941419	1.25423		1.63515	0.956038		1.98672	1.58688
Fig 4f	Tracing the growth of ovarian follicles from Oo-Rdx-/- and Oo-Rdx+/+ ovaries in vitro
	Oo-Rdx+/+	Oo-Rdx-/-		Oo-Rdx+/+	Oo-Rdx-/-		Oo-Rdx+/+	Oo-Rdx-/-
Day 0	121.124	123.629	Day 4	186.893	251.772	Day 8	486.072	243.678
	123.809	126.498		208.43	172.22		350.846	327.615
	129.183	109.025		277.899	119.677		399.43	183.563
	127.634	112.591		201.136	138.733		289.945	336.13
	125.622	108.76		199.897	104.945		255.44	115.466
	121.255	100.862		232.59	111.901		298.021	115.197
	121.638	96.7965		195.347	126.497		307.971	123.539
	113.122	113.194		371.164	133.976		245.142	134.617
	113.271	129.453		159.469	278.019		261.312	433.877
	122.739	96.1685		205.767	154.761		290.437	239.666
	118.538	107.978		190.672	155.066		362.734	175.196
	112.105	99.5155		206.178	109.16			265.873
	115.04	107.919		248.308	193.51			179.982
	128.71	118.706		171.28	154.333			275.119
	126.192	120.139		204.555	181.671			197.965
	124.506	117.977		325.768	237.29			473.298
	128.296	119.291		199.913	212.208			218.732
		124.176			192.822			278.401
		120.576			215.237			355.676
		123.219			252.784			308.599
		117.611			168.736			293.983
		128.636			227.619			293.609
		119.712			161.656			184.728
		122.269			165.43			272.535
		129.845			260.746			147.793
		130.935			281.793			282.873
		121.329			173.458			226.231
		122.433			189.643			286.305
		122.384			177.929			307.317
		124.824			232.197			200.077
		99.82			152.513			287.856
		122.378			174.339			187.092
		107.363			119.151
		115.341			131.518
		126.27			168.221
		124.07			191.782
		123.762			218.453
		120.664			204.161
		126.025			204.569
		121.809			151.484

## Sheet: Fig 5
Fig 5b	PCNA staining of GC proliferation				Fig 5d	TUNEL detection of apoptosis					Fig 5f	Quantification of GC-TZPs on oocytes				Fig 5h	Supplying GDF9 rescued the defect of GC-TZPs formation in Oo-Rdx-/- ovaries
PF		SF			PF		SF				Oo-Rdx+/+	Oo-Rdx-/-				Oo-Rdx+/+	Oo-Rdx-/-	Oo-Rdx-/- +GDF9
Oo-Rdx+/+	Oo-Rdx-/-	Oo-Rdx+/+	Oo-Rdx-/-		Oo-Rdx+/+	Oo-Rdx-/-	Oo-Rdx+/+	Oo-Rdx-/-			113	24				26	21	69
0.357143	0	0.689394	0.2		0	14.516	14.7541	17.865			122	19				53	60	58
0	0.454545	0.526882	0.212766		0	23.2558	11.7647	39.13			172	42				66	44	47
0	0.4	0.744186	0.564706		0	12.7	14	22.5			156	26				61	32	25
0	0.833333	0.601399	0.33		0	13.516	13.7541	28.3186			147	21				66	13	56
0	0	0.492063	0.0869565		0	21.2558	12.7647	39.13			132	21				57	10	49
0	0.636364	0.433735	0.258064		0	11.5385	12.01	22.5			102	44				80	24	80
0	0.25	0.447368	0.277778								155					65	23	62
0.428571	0	0.591549	0.464286								77					38	27	96
0	0.555556	0.538462	0.474359								66					65	24	56
0	0	0.493507	0.160494								61					118	18	90
0	0	0.517647	0.323944								66					70	20	79
0.666667	0	0.358209	0.216867								80					71	19	86
0.666667	0	0.22973	0.2								65					69	13	42
0.25	0.6	0.363636	0.212766								65					101	38	80
0.2		0.351351	0.564706								138					75	37	89
0	0	0.467533	0.33								118					71	10	42
	0.285714	0.608696	0.0869565								70					91	42	44
0	0	0.38806	0.258064													73	25	60
0.25	0		0.277778													69		56
0.111111	0		0.464286															35
0.2	0		0.474359
0	0		0.160494
0.375	0.0769231		0.323944
0.5	0		0.216867
0.571429	0
0.625	0
0.571429	0
0.631579	0
0.777778	0
0.642857	0
0.454545	0.25
0.25	0.571429
0.75	0
0.5	0.5
0.7	0.25
0	0
0.555556	0
0.285714	0
0.5	0.333333
0.333333	0
0.5	0
0.571429	0
0.555556	0
0.571429	0
0.6	0.708333
0.5	0
0	0.4
0.25	0.657143
0.615385	0.470588
0	0
0.333333	0
0.333333	0
0	0
0.533333	0
0.736842	0.5
0.533333	0.142857
0.25	0
0.545455	0
0	0
0	0.2
0	0.4
0.25	0.333333
0.333333	0
0.5	0
0.5	0
0.272727	0
0.571429	0
0.692308	0
0.428571	0.375
0.714286	0.4
0	0
0	0.25
0	0.125
0.5	0
0	0.1875
0.222222	0.153846
0.357143	0.111111
0	0.0769231
0
0.666667
0.333333
0.636364
0.428571
0
0
0.4
0.25
0.333333
0.5
0.666667
0
0.416667
0.666667
0.7
0.389831
0.428571
0.6
0.625
0.666667
0
0.769231
0.545455
0.2
0.166667
0.666667
0.5

## Sheet: Fig 6
Fig 6c			Fig 6d			Fig 6f			Fig 6g				Fig 6h
Time-dependent of R-GDF9 intensity in oocytes			Time-dependent of R-GDF9 bubbles in oocytes			the number of ER bubbles and Oo-Mvi vesicles			the fluorescence intensity of ER in oocyte cytoplasm and bubbles				Relative mRNA levels of Gdf9, Bmp15 and Fgf8
15 min	30 min		15 min	30 min		ER bubble	Oo-Mvi		ER intensity	cytoplasm	bubble		Gdf9		Bmp15		Fgf8
48.9	23.4		11	37		89	96			214.6	331.7		Oo-Rdx+/+	Oo-Rdx-/-	Oo-Rdx+/+	Oo-Rdx-/-	Oo-Rdx+/+	Oo-Rdx-/-
74.1	17.2		9	16		124	73			245.3	536.9		1	2.00928	1	1.71316	1	4.75777
53.3	12.2		6	16		175	77			211.7	424.6		1	1.92734	1	1.79827	1	3.30978
52.4	22.8		15	20		110	88			240.9	440.6		1	1.9408	1	1.65487	1	1.5874
50.7	17.7		2	34		96	144			271.2	713.6		1	2.47358	1	2.56088	1	2.8811
61.2	17.1		9	28		119	150			314.5	749.3		1	2.63294	1	2.61475	1	2.98266
54.1	19.3		5	30		95	127			240.5	617.6		1	2.5431	1	2.54319	1	2.50824
65.8	17.6		6	19		136	112			177.9	559.4		1	2.42843	1	2.26571	1	2.02798
	19.2			13		89	113			273.9	634.7		1	2.53143	1	2.29738	1	2.15856
	20.2			40		111	84			280	730.5		1	2.44523	1	2.31346	1	2.0001
	23.5			24		115	133			268	659
						102	83			177	649
						97	120			291	733
						85	142			223	691
						129				246	664
						71				205	704
						91				253	884
										175	732
										243	846
										280	731

## Sheet: Supplementary Fig 3
Supplementary Fig 3a								Supplementary Fig 3b
Relative mRNA levels of Ezrin in different follicle components and tissues								Relative mRNA levels of Moesin in different follicle components and tissues
Ovary	Oo	GC	Intestine	Lung				Ovary	Oo	GC	Intestine	Lung
0.9808	0.8149	0.5536	1.1027	0.0244				1.1641	0.838	0.3506	4.5884	1.6507
0.9796	0.445	0.5782	1.1805	0.0219				0.9278	0.8497	0.3524	4.5523	1.4361
1.0408	0.4446	0.6324	1.116	0.0227				0.9258	0.7013	0.3391	4.8923	1.6864

## Sheet: Supplementary Fig 4
Supplementary Fig 4b					Supplementary Fig 4d
Cortical thickness by actin staining					the cortical granule fluorescent intensity
Oo-Rdx+/+	Oo-Rdx-/-				Oo-Rdx+/+	Oo-Rdx-/-
1.6	1.56				63.403	62.486
1.56	1.45				48.468	55.968
1.41	1.57				43.716	51.893
1.48	1.5				49.244	45.51
1.55	1.43				65.001	43.363
1.27	1.6				59.054	49.37
1.66	1.23				68.838	39.601
1.37	1.21				67.426	52.333
1.54	1.65				44.792	48.164
1.43	1.51				53.559	57.815
1.39	1.67				54.824	45.983
1.52	1.28				66.614	52.371
1.62	1.38				69.195	67.892
1.47	1.66				46.394	46.247
1.37	1.59				42.448	40.638
1.66	1.47				55.43	43.733
1.4	1.4				38.301	42.021
1.53					41.773	46.731
					68.128	42.73
					39.524	43.871
					37.398	57.904
						47.716
						53.433
						56.021
						51.596
						58.204
						80.777
						45.569
						61.789
						55.294
						54.837
						58.085
						56.818
						61.436
						52.034
						54.153
						48.98
						44.618
						59.752
						51.304

## Sheet: Supplementary Fig 7
Supplementary Fig 7		Relative mRNA levels of Has2, Ptgs2, Ptx3 and Tnfnip6
Has2		Ptgs2		Ptx3		Tnfnip6
Oo-Rdx+/+	Oo-Rdx-/-	Oo-Rdx+/+	Oo-Rdx-/-	Oo-Rdx+/+	Oo-Rdx-/-	Oo-Rdx+/+	Oo-Rdx-/-
1	0.762197	1	0.597128	1	0.779372	1	0.585257
1	0.900169	1	0.724777	1	1.05282	1	0.622111
1	0.893281	1	0.691864	1	1.08858	1	0.556422
	0.0808558		0.0132774		0.812181		0.00212144

## Sheet: Supplementary Fig 8
Supplementary Fig 8b		The quantitation of the ratio with GDF9 signal in Oo-Mvi vesicles of different wild-type oocytes, Gdf9 -/- oocytes and IgG signal in oocytes
anti-GDF9	anti-GDF9	IgG
Wild-type	Gdf9-/-	Wild-type
100	0	0
88	0	0
50	0	0
33	0	0
33	0	0
50	0	0
100	0	0
67	0	0
100	0
78	0
92
30
33
73
44
75
100
57
75
100
83
67
86
82
75
100
67
60
75

## Sheet: Supplementary Fig 9
Supplementary Fig 9b	Vesicle diameters of Oo-Mvilli and R-GDF9
Oo-Mvilli	R-GDF9
0.628	0.558
0.828	0.735
0.741	0.973
0.941	0.928
0.938	0.909
1.045	0.825
0.763	0.931
0.796	0.811
0.968	0.897
0.808	0.811
0.917	0.749
0.796	0.606
0.58	0.803
0.804	0.54
0.866	0.866
0.322	0.48
0.687	0.521
0.628	0.491
0.585	0.667
0.568	0.805
0.563	0.572
0.58	0.57
0.792	0.697
0.855	1
0.687	1.01
1.295	0.957
0.615	0.739
0.763	1.01
0.734	0.936
0.649	0.65
0.853	0.957
1.206	0.718
0.878	1
1.023	1.09
1.138	0.639
0.571	0.796
0.523	0.876
0.741	0.6
0.325	0.907
1.03	0.75
0.692	0.83
0.804	0.839
0.628	0.791
0.846	0.949
1.053	1.01
0.793	0.655
0.497	0.611
0.426	1.02
0.641	0.721
0.636	0.676
0.844	0.903
0.435	0.796
1.404	0.587
1.045	0.818
1.079	0.818
0.938	0.957
1.271	0.615
1.258	0.836
0.981	0.726
1.045	0.75
1.271	0.722
0.981	0.692
0.994	0.692
0.741	0.773
0.938	0.639
1.78	1.02
1.048	0.692
0.563	0.639
0.888	0.717
1.227	0.639
0.741	0.696
1.187	0.755
1.271	0.593
1.217	0.722
0.994	0.75
1.073	1.26
0.971	1.02
1.03	0.7
1.404	0.593
1.079	0.692
0.804	0.676
1.449	0.671
0.917	0.76
0.888	0.639
0.941	0.791
0.663	0.593
0.839	0.76
1.073	0.639
1.045	0.593
0.724	0.593
0.82	0.692
0.741	0.839
1.093	0.676
1.449	0.639
1.187	0.839
1.12	0.639
0.719	1.08
1.048	0.867
1.258	0.71
0.855	0.936
0.628	0.718
1.007	0.867
0.82	1.13
0.763	0.773
1.045	0.818
0.724	0.71
0.758	1
0.482	1.1
0.455	0.9
0.227	0.9
0.433	0.739
0.758	0.919
0.643	0.6
0.402	0.818
0.839	0.773
0.585	0.75
0.899	0.818
0.728	0.812
0.965	0.936
1.331	0.908
1.309	0.861
0.402	0.818
0.884	0.873
0.917	0.706
0.682	0.639
0.981	0.975
0.482	1.11
0.515	1.08
0.994	0.703
0.855	0.762
0.612	0.719
0.585	1.05
0.469	0.86
0.855	0.9
0.628	1
1.309	1.03
0.585	0.712
0.899	0.778
0.663	0.788
0.687	1.45
0.648	1
	0.968
	0.9
	1.03
	0.968
	1.14
	1.29
	1.29
	0.874
	0.915
	0.961
	0.763
	0.873
	0.832
	0.88
	1.2
	1.12
	0.691
	0.75
	1.01
	0.795
	0.795
	0.732
	1.11
	1.06
	0.89
	0.5
	0.8
	0.756
	0.702
	0.899
	0.8
	0.702
	0.854
	0.756
	0.716
	0.702
	0.8
	1.01
	0.75
	0.8
	1.16
	0.936
	0.992
	0.75
	0.848
	0.794
	1.29
	0.8
	0.993
	1.02
	1.01
	1.01
	0.848
	0.702
	0.55
	0.67
	0.702
	0.701
	1.04
	1.005
	0.402
	1.396
	0.859
	0.674
	0.853
	0.725
	0.643
	0.785
	0.732
	0.725
	0.603
	0.636
	0.636
	0.586
	0.603
	1.005
	1.068
	0.81
	0.765
	0.927
	0.711
	1.005
	0.643
	0.711
	0.859
	0.859
	0.636
	0.643
	0.948
	0.948
	0.785
	0.91
	0.859
	0.603
	0.859
	0.502
	1.227
	0.829
	0.927
	0.732
	0.586
	0.284
	0.449
	1.105
	1.035
	0.81
	0.81
	0.643
	0.502
	0.703
	0.81
	0.725
	0.502
	0.636
	0.703
	1.21
	0.586
	0.853
	0.318
	0.225
	0.643
	0.765
	0.414
	0.402
	0.603
	0.953
	0.695
	0.514
	0.538
	0.499
	0.532
	0.603
	0.538
	0.565
	0.651
	0.865
	0.75
	0.769
	0.668
	0.626
	0.7
	0.798
	0.71
	0.758
	0.724
	0.8
	0.88
	0.639
	0.642
	0.78
	0.636
	0.565
	0.64
	0.592
	0.402
	0.565
	0.565
	0.948
	0.73
	0.705
	0.658
	0.609
	0.552
	0.752
	0.83
	0.829
	0.91
	1.124
	0.502
	0.81
	0.927
	0.948
	0.904
	0.502
	0.414
	0.81
	1.124
	0.765
	0.502
	0.725
	0.426
	0.674
	0.927
	0.643
	0.765
	0.636
	0.81
	0.899
	0.414
	0.449
	0.711
	0.703
	0.81
	0.568
	0.643
	0.586
	0.674
	0.899
	0.643
	1.563
	1.322
	0.488
	0.88
	0.9
	0.756
	0.763
	0.832
	1.01
	1.11
	0.831
	0.8
	0.784
	0.848
	0.756
	1.34
	0.775
	0.628
	0.68
	0.85
	0.888
	0.936
	0.772
	0.933
	0.977
	1.01
	0.977
	0.795
	0.939
	1.01
	0.933
	0.772
	0.82
	0.9
	0.92
	0.89
	0.939
	0.88
	0.9
	0.736
	0.57
	0.856
	0.771
	0.695
	1.18
	0.853
	0.8
	0.88
	1.46
	0.989
	0.795
	0.831
	0.772
	0.926
	0.9
	0.78
	0.9
	1.14
	0.88
	0.873
	1.04
	0.638

[truncated: 1 more sheets: Supplementary Fig 10]
